# Supplementary material for: ﻿Morphological and phylogenetic analyses reveal two new species of Niesslia (Niessliaceae, Hypocreales) from China
Source: MycoKeys. 2026 Jan 9;127:73–87. doi: 10.3897/mycokeys.127.175675 (PMC12811755; doi:10.3897/mycokeys.127.175675)
Supplement: XML Treatment for Niesslia curvispora [file mycokeys.127.175675-treatment1.xml]

<!DOCTYPE tp:taxon-treatment
  PUBLIC "-//TaxonX//DTD Taxonomic Treatment Publishing DTD v0 20100105//EN" "tax-treatment-NSO.dtd">
<tp:taxon-treatment xmlns:tp="http://www.plazi.org/taxpub"><tp:treatment-meta><kwd-group><label>Taxon classification</label><kwd>
                <named-content content-type="kingdom">Fungi</named-content>
              </kwd><kwd>
                <named-content content-type="order">Hypocreales</named-content>
              </kwd><kwd>
                <named-content content-type="family">Niessliaceae</named-content>
              </kwd></kwd-group><mixed-citation publication-type="journal"><person-group><name><surname>Tian</surname><given-names>Xin</given-names></name><name><surname>Zhang</surname><given-names>Ming-Yi</given-names></name><name><surname>Hou</surname><given-names>Jian-Gan</given-names></name><name><surname>Wu</surname><given-names>Yun-Jie</given-names></name><name><surname>Zhang</surname><given-names>Zhi-Yuan</given-names></name></person-group><article-title>﻿Morphological and phylogenetic analyses reveal two new species of <italic><tp:taxon-name><tp:taxon-name-part taxon-name-part-type="genus" reg="Niesslia">Niesslia</tp:taxon-name-part></tp:taxon-name></italic> (<tp:taxon-name><tp:taxon-name-part taxon-name-part-type="family">Niessliaceae</tp:taxon-name-part></tp:taxon-name>, <tp:taxon-name><tp:taxon-name-part taxon-name-part-type="order">Hypocreales</tp:taxon-name-part></tp:taxon-name>) from China</article-title><source>MycoKeys</source><day>09</day><month>01</month><year>2026</year><volume>127</volume><fpage>73</fpage><lpage>87</lpage><pub-id pub-id-type="doi">10.3897/mycokeys.127.175675</pub-id></mixed-citation></tp:treatment-meta><tp:nomenclature><label>﻿</label><tp:taxon-name><object-id xmlns:xlink="http://www.w3.org/1999/xlink" content-type="arpha" xlink:type="simple">D65EA4C0-52F0-532D-A2C9-AB9DFB5901E1</object-id>
              <tp:taxon-name-part taxon-name-part-type="genus" reg="Niesslia">Niesslia</tp:taxon-name-part>
              <tp:taxon-name-part taxon-name-part-type="species" reg="curvispora">curvispora</tp:taxon-name-part>
              <object-id xmlns:xlink="http://www.w3.org/1999/xlink" content-type="mycobank" xlink:type="simple">MB860790</object-id>
            </tp:taxon-name><tp:taxon-authority>Ming.Y. Zhang &amp; Zhi.Y. Zhang</tp:taxon-authority><tp:taxon-status xmlns:xlink="http://www.w3.org/1999/xlink" xlink:type="simple">sp. nov.</tp:taxon-status><xref ref-type="fig" rid="F2">Fig. 2</xref></tp:nomenclature><tp:treatment-sec sec-type="material" id="SECID0ED2CI"><title>Type.</title><p>China • Shanxi, Taiyuan, Yingze Park <named-content xmlns:xlink="http://www.w3.org/1999/xlink" content-type="dwc:verbatimCoordinates" xlink:type="simple"><named-content content-type="geo-json" specific-use="{&#34;type&#34;:&#34;Point&#34;,&#34;coordinates&#34;:[112.560000,37.850000]}" id="NCID0EM2CI" xlink:type="simple">37.85°N, 112.56°E</named-content></named-content>, soil, 17 May 2025, Zhi-Yuan Zhang (holotype <abbrev xmlns:xlink="http://www.w3.org/1999/xlink" xlink:title="Fungarium, Institute of Microbiology" id="ABBRID0ER2CI" xlink:type="simple">HMAS</abbrev> 354201, dried culture; culture ex-type <named-content xmlns:xlink="http://www.w3.org/1999/xlink" content-type="dwc:institutional_code" xlink:title="China General Microbiological Culture Collection Center" xlink:href="http://grbio.org/institution/china-general-microbiological-culture-collection-center-chinese-academy-sciences" xlink:type="simple">CGMCC</named-content> 3.29401, <italic>ibid</italic>., ZY 25.001).</p><fig id="F2" position="float" orientation="portrait"><object-id xmlns:xlink="http://www.w3.org/1999/xlink" content-type="doi" xlink:type="simple">10.3897/mycokeys.127.175675.figure2</object-id><object-id xmlns:xlink="http://www.w3.org/1999/xlink" content-type="arpha" xlink:type="simple">DBF4FE3D-81E0-5CF7-A031-044BA6B15AF4</object-id><label>Figure 2.</label><caption><p><italic><tp:taxon-name><tp:taxon-name-part taxon-name-part-type="genus" reg="Niesslia">Niesslia</tp:taxon-name-part> <tp:taxon-name-part taxon-name-part-type="species" reg="curvispora">curvispora</tp:taxon-name-part></tp:taxon-name></italic> (from holotype <abbrev xmlns:xlink="http://www.w3.org/1999/xlink" xlink:title="Fungarium, Institute of Microbiology" id="ABBRID0EO3CI" xlink:type="simple">HMAS</abbrev> 354201). <bold>a, b.</bold> Upper and reverse views of cultures on <abbrev xmlns:xlink="http://www.w3.org/1999/xlink" xlink:title="potato dextrose agar" id="ABBRID0EU3CI" xlink:type="simple">PDA</abbrev> and <abbrev xmlns:xlink="http://www.w3.org/1999/xlink" xlink:title="oatmeal agar" id="ABBRID0EY3CI" xlink:type="simple">OA</abbrev> after 14 days at 25 °C; <bold>c.</bold> Upper view of culture on <abbrev xmlns:xlink="http://www.w3.org/1999/xlink" xlink:title="synthetic nutrient-poor agar" id="ABBRID0E53CI" xlink:type="simple">SNA</abbrev> after 14 days at 25 °C; <bold>d–m.</bold><tp:taxon-name><tp:taxon-name-part taxon-name-part-type="genus" reg="Monocillium">Monocillium</tp:taxon-name-part></tp:taxon-name>-like conidiophores; <bold>a, e, g, h.</bold> Phialides proliferate percurrently with distinctly twisted or spiralled apex; <bold>n.</bold> Conidia. Scale bars: 10 μm (<bold>d–m</bold>).</p></caption><graphic xmlns:xlink="http://www.w3.org/1999/xlink" xlink:href="mycokeys-127-073-g002.jpg" position="float" orientation="portrait" xlink:type="simple" id="oo_1508794.jpg"><uri content-type="original_file" xlink:type="simple">https://binary.pensoft.net/fig/1508794</uri></graphic></fig></tp:treatment-sec><tp:treatment-sec sec-type="etymology" id="SECID0EV4CI"><title>Etymology.</title><p>The epithet “<italic><tp:taxon-name><tp:taxon-name-part taxon-name-part-type="genus" reg="Niesslia"/><tp:taxon-name-part taxon-name-part-type="species" reg="curvispora">curvispora</tp:taxon-name-part></tp:taxon-name></italic>” refers to its curved conidia.</p></tp:treatment-sec><tp:treatment-sec sec-type="description" id="SECID0EF5CI"><title>Description.</title><p><bold><italic>Culture characteristics</italic></bold> (14 days at 25 °C): Colony on <abbrev xmlns:xlink="http://www.w3.org/1999/xlink" xlink:title="potato dextrose agar" id="ABBRID0EQ5CI" xlink:type="simple">PDA</abbrev> reaching 24–27 mm diam. thick, white, margin entire, reverse similarly coloured. Colony on <abbrev xmlns:xlink="http://www.w3.org/1999/xlink" xlink:title="oatmeal agar" id="ABBRID0EU5CI" xlink:type="simple">OA</abbrev> reaching 27–29 mm diam. flat, grey, margin entire, reverse similarly coloured. No growth of observed on <abbrev xmlns:xlink="http://www.w3.org/1999/xlink" xlink:title="synthetic nutrient-poor agar" id="ABBRID0EY5CI" xlink:type="simple">SNA</abbrev>.</p><p><bold><italic>Mycelium</italic></bold> consisting of hyaline, smooth-walled, branched, septate, 1–3 μm diam. hyphae. Sporulation abundant and phalacrogenous. <bold><italic>Phialides</italic></bold> usually monocillium-like with moderately thick-walled 1–2.5 μm wide basal portion, sometimes percurrently proliferating with a twisted or spiral apex and sometimes ending with a sterile vesicle, (37–)45–64 μm. <bold><italic>Conidia</italic></bold> adhering in slimy heads, aseptate, hyaline, smooth- and thin-walled, elongated-cylindrical, gradually tapering towards ends, hardly truncate at base, curved, 6.5–11.5 × 1.5–2.5 μm (av. 9.1 × 2.6 μm, n = 30). <bold><italic>Chlamydospores</italic></bold> and <bold><italic>sexual morph</italic></bold> not observed.</p></tp:treatment-sec><tp:treatment-sec sec-type="distribution" id="SECID0EP6CI"><title>Geographical distribution.</title><p>Shanxi Province, China.</p></tp:treatment-sec><tp:treatment-sec sec-type="material" id="SECID0EU6CI"><title>Additional material examined.</title><p>China • Shanxi, Taiyuan, Yingze Park <named-content xmlns:xlink="http://www.w3.org/1999/xlink" content-type="dwc:verbatimCoordinates" xlink:type="simple"><named-content content-type="geo-json" specific-use="{&#34;type&#34;:&#34;Point&#34;,&#34;coordinates&#34;:[112.560000,37.850000]}" id="NCID0E46CI" xlink:type="simple">37.85°N, 112.56°E</named-content></named-content>, soil, 17 May 2025, Zhi-Yuan Zhang, ZY 25.002. • Shanxi, Taiyuan, Taiyuan Zoo <named-content xmlns:xlink="http://www.w3.org/1999/xlink" content-type="dwc:verbatimCoordinates" xlink:type="simple"><named-content content-type="geo-json" specific-use="{&#34;type&#34;:&#34;Point&#34;,&#34;coordinates&#34;:[112.590000,37.910000]}" id="NCID0EFADI" xlink:type="simple">37.91°N, 112.59°E</named-content></named-content>, soil, 17 May 2025, Zhi-Yuan Zhang, ZY 25.003.</p></tp:treatment-sec><tp:treatment-sec sec-type="notes" id="SECID0EKADI"><title>Notes.</title><p>Phylogenetic analysis showed that three new isolates (ZY 25.001–25.003) clustered in a single subclade with high support (100/1, Fig. <xref ref-type="fig" rid="F1">1</xref>). Morphologically, <italic><tp:taxon-name><tp:taxon-name-part taxon-name-part-type="genus" reg="Niesslia">Niesslia</tp:taxon-name-part> <tp:taxon-name-part taxon-name-part-type="species" reg="curvispora">curvispora</tp:taxon-name-part></tp:taxon-name></italic> shares curved conidia with <italic><tp:taxon-name><tp:taxon-name-part taxon-name-part-type="genus" reg="Niesslia">N.</tp:taxon-name-part> <tp:taxon-name-part taxon-name-part-type="species" reg="dimorphospora">dimorphospora</tp:taxon-name-part></tp:taxon-name></italic> and <italic><tp:taxon-name><tp:taxon-name-part taxon-name-part-type="genus" reg="Niesslia">N.</tp:taxon-name-part> <tp:taxon-name-part taxon-name-part-type="species" reg="rhizomorpharum">rhizomorpharum</tp:taxon-name-part></tp:taxon-name></italic> (<xref ref-type="bibr" rid="B14">Gams 1971</xref>; <xref ref-type="bibr" rid="B15">Gams et al. 2019</xref>). However, <italic><tp:taxon-name><tp:taxon-name-part taxon-name-part-type="genus" reg="Niesslia">N.</tp:taxon-name-part> <tp:taxon-name-part taxon-name-part-type="species" reg="curvispora">curvispora</tp:taxon-name-part></tp:taxon-name></italic> differs from <italic><tp:taxon-name><tp:taxon-name-part taxon-name-part-type="genus" reg="Niesslia">N.</tp:taxon-name-part> <tp:taxon-name-part taxon-name-part-type="species" reg="dimorphospora">dimorphospora</tp:taxon-name-part></tp:taxon-name></italic> by its shorter phialides (45–64 μm vs. 55–85 μm) and the shape of conidia (elongated-cylindrical vs. ellipsoidal) (<xref ref-type="bibr" rid="B14">Gams 1971</xref>; <xref ref-type="bibr" rid="B15">Gams et al. 2019</xref>). Additionally, <italic><tp:taxon-name><tp:taxon-name-part taxon-name-part-type="genus" reg="Niesslia">N.</tp:taxon-name-part> <tp:taxon-name-part taxon-name-part-type="species" reg="curvispora">curvispora</tp:taxon-name-part></tp:taxon-name></italic> differs from <italic><tp:taxon-name><tp:taxon-name-part taxon-name-part-type="genus" reg="Niesslia">N.</tp:taxon-name-part> <tp:taxon-name-part taxon-name-part-type="species" reg="rhizomorpharum">rhizomorpharum</tp:taxon-name-part></tp:taxon-name></italic> by the shape and size of its conidia (elongated-cylindrical, 6.5–11.5 × 1.5–2.5 μm in <italic><tp:taxon-name><tp:taxon-name-part taxon-name-part-type="genus" reg="Niesslia">N.</tp:taxon-name-part> <tp:taxon-name-part taxon-name-part-type="species" reg="curvispora">curvispora</tp:taxon-name-part></tp:taxon-name></italic> vs. elongate ellipsoidal, 4–7 × 1.5–2.0 μm in <italic><tp:taxon-name><tp:taxon-name-part taxon-name-part-type="genus" reg="Niesslia">N.</tp:taxon-name-part> <tp:taxon-name-part taxon-name-part-type="species" reg="rhizomorpharum">rhizomorpharum</tp:taxon-name-part></tp:taxon-name></italic>) (<xref ref-type="bibr" rid="B15">Gams et al. 2019</xref>). Phylogenetically, <italic><tp:taxon-name><tp:taxon-name-part taxon-name-part-type="genus" reg="Niesslia">N.</tp:taxon-name-part> <tp:taxon-name-part taxon-name-part-type="species" reg="curvispora">curvispora</tp:taxon-name-part></tp:taxon-name></italic> is related to a clade having <italic><tp:taxon-name><tp:taxon-name-part taxon-name-part-type="genus" reg="Niesslia">N.</tp:taxon-name-part> <tp:taxon-name-part taxon-name-part-type="species" reg="hepworthiae">hepworthiae</tp:taxon-name-part></tp:taxon-name></italic>, <italic><tp:taxon-name><tp:taxon-name-part taxon-name-part-type="genus" reg="Niesslia">N.</tp:taxon-name-part> <tp:taxon-name-part taxon-name-part-type="species" reg="libertiae">libertiae</tp:taxon-name-part></tp:taxon-name></italic>, <italic><tp:taxon-name><tp:taxon-name-part taxon-name-part-type="genus" reg="Niesslia">N.</tp:taxon-name-part> <tp:taxon-name-part taxon-name-part-type="species" reg="neoexosporioides">neoexosporioides</tp:taxon-name-part></tp:taxon-name></italic>, <italic><tp:taxon-name><tp:taxon-name-part taxon-name-part-type="genus" reg="Niesslia">N.</tp:taxon-name-part> <tp:taxon-name-part taxon-name-part-type="species" reg="nieuwwulvenica">nieuwwulvenica</tp:taxon-name-part></tp:taxon-name></italic>, <italic><tp:taxon-name><tp:taxon-name-part taxon-name-part-type="genus" reg="Niesslia">N.</tp:taxon-name-part> <tp:taxon-name-part taxon-name-part-type="species" reg="phragmiticola">phragmiticola</tp:taxon-name-part></tp:taxon-name></italic> and <italic><tp:taxon-name><tp:taxon-name-part taxon-name-part-type="genus" reg="Niesslia">N.</tp:taxon-name-part> <tp:taxon-name-part taxon-name-part-type="species" reg="pseudoexilis">pseudoexilis</tp:taxon-name-part></tp:taxon-name></italic> (Fig. <xref ref-type="fig" rid="F1">1</xref>). However, <italic><tp:taxon-name><tp:taxon-name-part taxon-name-part-type="genus" reg="Niesslia">N.</tp:taxon-name-part> <tp:taxon-name-part taxon-name-part-type="species" reg="curvispora">curvispora</tp:taxon-name-part></tp:taxon-name></italic> differs from these species by its shorter phialides and curved conidia (<xref ref-type="bibr" rid="B6">Crous et al. 2021</xref>; <xref ref-type="bibr" rid="B7">Crous et al. 2022a</xref>, <xref ref-type="bibr" rid="B8">b</xref>, <xref ref-type="bibr" rid="B9">2023</xref>; <xref ref-type="bibr" rid="B5">Crous 2025</xref>). In addition, based on a pairwise comparison of <abbrev xmlns:xlink="http://www.w3.org/1999/xlink" xlink:title="internal transcribed spacer region" id="ABBRID0E2HDI" xlink:type="simple">ITS</abbrev>, <abbrev xmlns:xlink="http://www.w3.org/1999/xlink" xlink:title="large nuclear ribosomal subunit rDNA" id="ABBRID0E6HDI" xlink:type="simple">LSU</abbrev>, <italic><abbrev xmlns:xlink="http://www.w3.org/1999/xlink" xlink:title="translation elongation factor 1-α" id="ABBRID0EEIDI" xlink:type="simple">TEF1</abbrev></italic>, <italic><abbrev xmlns:xlink="http://www.w3.org/1999/xlink" xlink:title="partial β-tubulin 2" id="ABBRID0EJIDI" xlink:type="simple">TUB</abbrev></italic> and <italic><abbrev xmlns:xlink="http://www.w3.org/1999/xlink" xlink:title="partial γ-actin" id="ABBRID0EOIDI" xlink:type="simple">ACT</abbrev></italic>, <italic><tp:taxon-name><tp:taxon-name-part taxon-name-part-type="genus" reg="Niesslia">N.</tp:taxon-name-part> <tp:taxon-name-part taxon-name-part-type="species" reg="curvispora">curvispora</tp:taxon-name-part></tp:taxon-name></italic> (ex-type ZY 25.001) differs from <italic><tp:taxon-name><tp:taxon-name-part taxon-name-part-type="genus" reg="Niesslia">N.</tp:taxon-name-part> <tp:taxon-name-part taxon-name-part-type="species" reg="hepworthiae">hepworthiae</tp:taxon-name-part></tp:taxon-name></italic> (ex-type CBS 153518) by 7.9% (47/588, 16 gaps) in the <abbrev xmlns:xlink="http://www.w3.org/1999/xlink" xlink:title="internal transcribed spacer region" id="ABBRID0EIJDI" xlink:type="simple">ITS</abbrev>, 2.2% (19/846, two gaps) in the <abbrev xmlns:xlink="http://www.w3.org/1999/xlink" xlink:title="large nuclear ribosomal subunit rDNA" id="ABBRID0EMJDI" xlink:type="simple">LSU</abbrev>, 68.8% (633/920, 443 gaps) in the <italic><abbrev xmlns:xlink="http://www.w3.org/1999/xlink" xlink:title="translation elongation factor 1-α" id="ABBRID0ERJDI" xlink:type="simple">TEF1</abbrev></italic>, 27.8% (119/428, 44 gaps) in the <italic><abbrev xmlns:xlink="http://www.w3.org/1999/xlink" xlink:title="partial β-tubulin 2" id="ABBRID0EWJDI" xlink:type="simple">TUB</abbrev></italic> and 33.9% (106/312, 56 gaps) in the <italic><abbrev xmlns:xlink="http://www.w3.org/1999/xlink" xlink:title="partial γ-actin" id="ABBRID0E2JDI" xlink:type="simple">ACT</abbrev></italic>; from <italic><tp:taxon-name><tp:taxon-name-part taxon-name-part-type="genus" reg="Niesslia">N.</tp:taxon-name-part> <tp:taxon-name-part taxon-name-part-type="species" reg="libertiae">libertiae</tp:taxon-name-part></tp:taxon-name></italic> (ex-type CBS 153519) by 9.9% (60/601, 24 gaps) in the <abbrev xmlns:xlink="http://www.w3.org/1999/xlink" xlink:title="internal transcribed spacer region" id="ABBRID0EKKDI" xlink:type="simple">ITS</abbrev>, 2% (17/843, one gap) in the <abbrev xmlns:xlink="http://www.w3.org/1999/xlink" xlink:title="large nuclear ribosomal subunit rDNA" id="ABBRID0EOKDI" xlink:type="simple">LSU</abbrev>, 71.1% (622/874, 485 gaps) in the <italic><abbrev xmlns:xlink="http://www.w3.org/1999/xlink" xlink:title="translation elongation factor 1-α" id="ABBRID0ETKDI" xlink:type="simple">TEF1</abbrev></italic>, 24.8% (90/362, 34 gaps) in the <italic><abbrev xmlns:xlink="http://www.w3.org/1999/xlink" xlink:title="partial β-tubulin 2" id="ABBRID0EYKDI" xlink:type="simple">TUB</abbrev></italic> and 31.7% (89/280, 24 gaps) in the <italic><abbrev xmlns:xlink="http://www.w3.org/1999/xlink" xlink:title="partial γ-actin" id="ABBRID0E4KDI" xlink:type="simple">ACT</abbrev></italic>; from <italic><tp:taxon-name><tp:taxon-name-part taxon-name-part-type="genus" reg="Niesslia">N.</tp:taxon-name-part> <tp:taxon-name-part taxon-name-part-type="species" reg="neoexosporioides">neoexosporioides</tp:taxon-name-part></tp:taxon-name></italic> (ex-type CBS 146810) by 6.3% (40/627, 17 gaps) in the <abbrev xmlns:xlink="http://www.w3.org/1999/xlink" xlink:title="internal transcribed spacer region" id="ABBRID0EMLDI" xlink:type="simple">ITS</abbrev>, 1.8% (16/846, two gaps) in the <abbrev xmlns:xlink="http://www.w3.org/1999/xlink" xlink:title="large nuclear ribosomal subunit rDNA" id="ABBRID0EQLDI" xlink:type="simple">LSU</abbrev>, 25.4% (107/421, 37 gaps) in the <italic><abbrev xmlns:xlink="http://www.w3.org/1999/xlink" xlink:title="partial β-tubulin 2" id="ABBRID0EVLDI" xlink:type="simple">TUB</abbrev></italic> and 29.1% (88/302, 28 gaps) in the <italic><abbrev xmlns:xlink="http://www.w3.org/1999/xlink" xlink:title="partial γ-actin" id="ABBRID0E1LDI" xlink:type="simple">ACT</abbrev></italic>; from <italic><tp:taxon-name><tp:taxon-name-part taxon-name-part-type="genus" reg="Niesslia">N.</tp:taxon-name-part> <tp:taxon-name-part taxon-name-part-type="species" reg="nieuwwulvenica">nieuwwulvenica</tp:taxon-name-part></tp:taxon-name></italic> (ex-type CBS 148943) by 4.4% (25/561, seven gaps) in the <abbrev xmlns:xlink="http://www.w3.org/1999/xlink" xlink:title="internal transcribed spacer region" id="ABBRID0EJMDI" xlink:type="simple">ITS</abbrev>, 1.3% (11/805, one gap) in the <abbrev xmlns:xlink="http://www.w3.org/1999/xlink" xlink:title="large nuclear ribosomal subunit rDNA" id="ABBRID0ENMDI" xlink:type="simple">LSU</abbrev>, 66.1% (578/874, 376 gaps) in the <italic><abbrev xmlns:xlink="http://www.w3.org/1999/xlink" xlink:title="translation elongation factor 1-α" id="ABBRID0ESMDI" xlink:type="simple">TEF1</abbrev></italic>, 30.9% (119/385, 44 gaps) in the <italic><abbrev xmlns:xlink="http://www.w3.org/1999/xlink" xlink:title="partial β-tubulin 2" id="ABBRID0EXMDI" xlink:type="simple">TUB</abbrev></italic> and 24.7% (63/255, 20 gaps) in the <italic><abbrev xmlns:xlink="http://www.w3.org/1999/xlink" xlink:title="partial γ-actin" id="ABBRID0E3MDI" xlink:type="simple">ACT</abbrev></italic>; from <italic><tp:taxon-name><tp:taxon-name-part taxon-name-part-type="genus" reg="Niesslia">N.</tp:taxon-name-part> <tp:taxon-name-part taxon-name-part-type="species" reg="phragmiticola">phragmiticola</tp:taxon-name-part></tp:taxon-name></italic> (ex-type CBS 149682) by 22.4% (125/556, 66 gaps) in the <abbrev xmlns:xlink="http://www.w3.org/1999/xlink" xlink:title="internal transcribed spacer region" id="ABBRID0ELNDI" xlink:type="simple">ITS</abbrev>, 5% (42/838, two gaps) in the <abbrev xmlns:xlink="http://www.w3.org/1999/xlink" xlink:title="large nuclear ribosomal subunit rDNA" id="ABBRID0EPNDI" xlink:type="simple">LSU</abbrev>, 65.5% (584/891, 415 gaps) in the <italic><abbrev xmlns:xlink="http://www.w3.org/1999/xlink" xlink:title="translation elongation factor 1-α" id="ABBRID0EUNDI" xlink:type="simple">TEF1</abbrev></italic>, 27.5% (112/407, 42 gaps) in the <italic><abbrev xmlns:xlink="http://www.w3.org/1999/xlink" xlink:title="partial β-tubulin 2" id="ABBRID0EZNDI" xlink:type="simple">TUB</abbrev></italic> and 35.1% (101/287, 45 gaps) in the <italic><abbrev xmlns:xlink="http://www.w3.org/1999/xlink" xlink:title="partial γ-actin" id="ABBRID0E5NDI" xlink:type="simple">ACT</abbrev></italic>; from <italic><tp:taxon-name><tp:taxon-name-part taxon-name-part-type="genus" reg="Niesslia">N.</tp:taxon-name-part> <tp:taxon-name-part taxon-name-part-type="species" reg="pseudoexilis">pseudoexilis</tp:taxon-name-part></tp:taxon-name></italic> (ex-type CBS 148333) by 24.6% (151/613, 93 gaps) in the <abbrev xmlns:xlink="http://www.w3.org/1999/xlink" xlink:title="internal transcribed spacer region" id="ABBRID0ENODI" xlink:type="simple">ITS</abbrev>, 6.5% (52/800, one gap) in the <abbrev xmlns:xlink="http://www.w3.org/1999/xlink" xlink:title="large nuclear ribosomal subunit rDNA" id="ABBRID0ERODI" xlink:type="simple">LSU</abbrev>, 24.7% (99/400, 42 gaps) in the <italic><abbrev xmlns:xlink="http://www.w3.org/1999/xlink" xlink:title="partial β-tubulin 2" id="ABBRID0EWODI" xlink:type="simple">TUB</abbrev></italic> and 70.3% (457/650, 390 gaps) in the <italic><abbrev xmlns:xlink="http://www.w3.org/1999/xlink" xlink:title="partial γ-actin" id="ABBRID0E2ODI" xlink:type="simple">ACT</abbrev></italic>.</p></tp:treatment-sec><tp:treatment-sec><!--Section generated to contain objects referenced in tp:taxon-treatment.--><fig id="F1" position="float" orientation="portrait"><object-id xmlns:xlink="http://www.w3.org/1999/xlink" content-type="doi" xlink:type="simple">10.3897/mycokeys.127.175675.figure1</object-id><object-id xmlns:xlink="http://www.w3.org/1999/xlink" content-type="arpha" xlink:type="simple">91CD30C6-25D6-5040-B244-01363DA86BCE</object-id><label>Figure 1.</label><caption><p>Phylogenetic tree inferred from a Maximum Likelihood analysis, based on a concatenated alignment of <abbrev xmlns:xlink="http://www.w3.org/1999/xlink" xlink:title="internal transcribed spacer region" id="ABBRID0EDYCI" xlink:type="simple">ITS</abbrev>, <abbrev xmlns:xlink="http://www.w3.org/1999/xlink" xlink:title="large nuclear ribosomal subunit rDNA" id="ABBRID0EHYCI" xlink:type="simple">LSU</abbrev>, <italic><abbrev xmlns:xlink="http://www.w3.org/1999/xlink" xlink:title="translation elongation factor 1-α" id="ABBRID0EMYCI" xlink:type="simple">TEF1</abbrev></italic>, <italic><abbrev xmlns:xlink="http://www.w3.org/1999/xlink" xlink:title="partial β-tubulin 2" id="ABBRID0ERYCI" xlink:type="simple">TUB</abbrev></italic> and <italic><abbrev xmlns:xlink="http://www.w3.org/1999/xlink" xlink:title="partial γ-actin" id="ABBRID0EWYCI" xlink:type="simple">ACT</abbrev></italic> sequences from 79 isolates representing <italic><tp:taxon-name><tp:taxon-name-part taxon-name-part-type="genus" reg="Niesslia">Niesslia</tp:taxon-name-part></tp:taxon-name></italic> and outgroup taxa. Numbers at branches indicate support values (IQ-TREE-BS/BI-PP) above 70%/0.90. The new species are printed in blue bold. Strains with a type status are indicated with “T”. The tree is rooted to <italic><tp:taxon-name><tp:taxon-name-part taxon-name-part-type="genus" reg="Microascus">Microascus</tp:taxon-name-part> <tp:taxon-name-part taxon-name-part-type="species" reg="trigonosporus">trigonosporus</tp:taxon-name-part></tp:taxon-name></italic> (CBS 218.31). The scale bar represents the expected number of changes per site.</p></caption><graphic xmlns:xlink="http://www.w3.org/1999/xlink" xlink:href="mycokeys-127-073-g001.jpg" position="float" orientation="portrait" xlink:type="simple" id="oo_1508793.jpg"><uri content-type="original_file" xlink:type="simple">https://binary.pensoft.net/fig/1508793</uri></graphic></fig></tp:treatment-sec><ref-list><ref id="B14"><mixed-citation xmlns:xlink="http://www.w3.org/1999/xlink" xlink:type="simple"><person-group><name name-style="western"><surname>Gams</surname><given-names>W</given-names></name></person-group> (<year>1971</year>) <italic><tp:taxon-name><tp:taxon-name-part taxon-name-part-type="genus">Cephalosporium</tp:taxon-name-part></tp:taxon-name></italic>-artige Schimmelpilze (<tp:taxon-name><tp:taxon-name-part taxon-name-part-type="above-genus">Hyphomycetes</tp:taxon-name-part></tp:taxon-name>). G. Fischer, Stuttgart.</mixed-citation></ref><ref id="B15"><mixed-citation xmlns:xlink="http://www.w3.org/1999/xlink" xlink:type="simple"><person-group><name name-style="western"><surname>Gams</surname><given-names>W</given-names></name><name name-style="western"><surname>Stielow</surname><given-names>B</given-names></name><name name-style="western"><surname>Gräfenhan</surname><given-names>T</given-names></name><name name-style="western"><surname>Schroers</surname><given-names>HJ</given-names></name></person-group> (<year>2019</year>) <article-title>The ascomycete genus <italic><tp:taxon-name><tp:taxon-name-part taxon-name-part-type="genus">Niesslia</tp:taxon-name-part></tp:taxon-name></italic> and associated monocillium-like anamorphs.</article-title><source>Mycological Progress</source><volume>18</volume>(<issue>1–2</issue>): <fpage>5</fpage>–<lpage>76</lpage>. <ext-link xlink:href="10.1007/s11557-018-1459-5" ext-link-type="doi" xlink:type="simple">https://doi.org/10.1007/s11557-018-1459-5</ext-link></mixed-citation></ref><ref id="B6"><mixed-citation xmlns:xlink="http://www.w3.org/1999/xlink" xlink:type="simple"><person-group><name name-style="western"><surname>Crous</surname><given-names>PW</given-names></name><name name-style="western"><surname>Hernández-Restrepo</surname><given-names>M</given-names></name><name name-style="western"><surname>Schumacher</surname><given-names>RK</given-names></name><name name-style="western"><surname>Cowan</surname><given-names>DA</given-names></name><name name-style="western"><surname>Maggs-Kölling</surname><given-names>G</given-names></name><name name-style="western"><surname>Marais</surname><given-names>E</given-names></name><name name-style="western"><surname>Wingfield</surname><given-names>MJ</given-names></name><name name-style="western"><surname>Yilmaz</surname><given-names>N</given-names></name><name name-style="western"><surname>Adan</surname><given-names>OCG</given-names></name><name name-style="western"><surname>Akulov</surname><given-names>A</given-names></name><name name-style="western"><surname>Duarte</surname><given-names>EÁ</given-names></name><name name-style="western"><surname>Berraf-Tebbal</surname><given-names>A</given-names></name><name name-style="western"><surname>Bulgakov</surname><given-names>TS</given-names></name><name name-style="western"><surname>Carnegie</surname><given-names>AJ</given-names></name><name name-style="western"><surname>de Beer</surname><given-names>ZW</given-names></name><name name-style="western"><surname>Decock</surname><given-names>C</given-names></name><name name-style="western"><surname>Dijksterhuis</surname><given-names>J</given-names></name><name name-style="western"><surname>Duong</surname><given-names>TA</given-names></name><name name-style="western"><surname>Eichmeier</surname><given-names>A</given-names></name><name name-style="western"><surname>Hien</surname><given-names>LT</given-names></name><name name-style="western"><surname>Houbraken</surname><given-names>JAMP</given-names></name><name name-style="western"><surname>Khanh</surname><given-names>TN</given-names></name><name name-style="western"><surname>Liem</surname><given-names>NV</given-names></name><name name-style="western"><surname>Lombard</surname><given-names>L</given-names></name><name name-style="western"><surname>Lutzoni</surname><given-names>FM</given-names></name><name name-style="western"><surname>Miadlikowska</surname><given-names>JM</given-names></name><name name-style="western"><surname>Nel</surname><given-names>WJ</given-names></name><name name-style="western"><surname>Pascoe</surname><given-names>IG</given-names></name><name name-style="western"><surname>Roets</surname><given-names>F</given-names></name><name name-style="western"><surname>Roux</surname><given-names>J</given-names></name><name name-style="western"><surname>Samson</surname><given-names>RA</given-names></name><name name-style="western"><surname>Shen</surname><given-names>M</given-names></name><name name-style="western"><surname>Spetik</surname><given-names>M</given-names></name><name name-style="western"><surname>Thangavel</surname><given-names>R</given-names></name><name name-style="western"><surname>Thanh</surname><given-names>HM</given-names></name><name name-style="western"><surname>Thao</surname><given-names>LD</given-names></name><name name-style="western"><surname>van Nieuwenhuijzen</surname><given-names>EJ</given-names></name><name name-style="western"><surname>Zhang</surname><given-names>JQ</given-names></name><name name-style="western"><surname>Zhang</surname><given-names>Y</given-names></name><name name-style="western"><surname>Zhao</surname><given-names>LL</given-names></name><name name-style="western"><surname>Groenewald</surname><given-names>JZ</given-names></name></person-group> (<year>2021</year>) <article-title>New and interesting fungi. 4.</article-title><source>Fungal Systematics and Evolution</source><volume>7</volume>(<issue>1</issue>): <fpage>255</fpage>–<lpage>343</lpage>. <ext-link xlink:href="10.3114/fuse.2021.07.13" ext-link-type="doi" xlink:type="simple">https://doi.org/10.3114/fuse.2021.07.13</ext-link></mixed-citation></ref><ref id="B7"><mixed-citation xmlns:xlink="http://www.w3.org/1999/xlink" xlink:type="simple"><person-group><name name-style="western"><surname>Crous</surname><given-names>PW</given-names></name><name name-style="western"><surname>Boers</surname><given-names>J</given-names></name><name name-style="western"><surname>Holdom</surname><given-names>D</given-names></name><name name-style="western"><surname>Osieck</surname><given-names>ER</given-names></name><name name-style="western"><surname>Steinrucken</surname><given-names>TV</given-names></name><name name-style="western"><surname>Tan</surname><given-names>YP</given-names></name><name name-style="western"><surname>Vitelli</surname><given-names>JS</given-names></name><name name-style="western"><surname>Shivas</surname><given-names>RG</given-names></name><name name-style="western"><surname>Barrett</surname><given-names>M</given-names></name><name name-style="western"><surname>Boxshall</surname><given-names>AG</given-names></name><name name-style="western"><surname>Broadbridge</surname><given-names>J</given-names></name><name name-style="western"><surname>Larsson</surname><given-names>E</given-names></name><name name-style="western"><surname>Lebel</surname><given-names>T</given-names></name><name name-style="western"><surname>Pinruan</surname><given-names>U</given-names></name><name name-style="western"><surname>Sommai</surname><given-names>S</given-names></name><name name-style="western"><surname>Alvarado</surname><given-names>P</given-names></name><name name-style="western"><surname>Bonito</surname><given-names>G</given-names></name><name name-style="western"><surname>Decock</surname><given-names>CA</given-names></name><name name-style="western"><surname>De la Peña-Lastra</surname><given-names>S</given-names></name><name name-style="western"><surname>Delgado</surname><given-names>G</given-names></name><name name-style="western"><surname>Houbraken</surname><given-names>J</given-names></name><name name-style="western"><surname>Maciá-Vicente</surname><given-names>JG</given-names></name><name name-style="western"><surname>Raja</surname><given-names>HA</given-names></name><name name-style="western"><surname>Rigueiro-Rodríguez</surname><given-names>A</given-names></name><name name-style="western"><surname>Rodríguez</surname><given-names>A</given-names></name><name name-style="western"><surname>Wingfield</surname><given-names>MJ</given-names></name><name name-style="western"><surname>Adams</surname><given-names>SJ</given-names></name><name name-style="western"><surname>Akulov</surname><given-names>A</given-names></name><name name-style="western"><surname>Al-Hidmi</surname><given-names>T</given-names></name><name name-style="western"><surname>Antonín</surname><given-names>V</given-names></name><name name-style="western"><surname>Arauzo</surname><given-names>S</given-names></name><name name-style="western"><surname>Arenas</surname><given-names>F</given-names></name><name name-style="western"><surname>Armada</surname><given-names>F</given-names></name><name name-style="western"><surname>Aylward</surname><given-names>J</given-names></name><name name-style="western"><surname>Bellanger</surname><given-names>J-M</given-names></name><name name-style="western"><surname>Berraf-Tebbal</surname><given-names>A</given-names></name><name name-style="western"><surname>Bidaud</surname><given-names>A</given-names></name><name name-style="western"><surname>Boccardo</surname><given-names>F</given-names></name><name name-style="western"><surname>Cabero</surname><given-names>J</given-names></name><name name-style="western"><surname>Calledda</surname><given-names>F</given-names></name><name name-style="western"><surname>Corriol</surname><given-names>G</given-names></name><name name-style="western"><surname>Crane</surname><given-names>JL</given-names></name><name name-style="western"><surname>Dearnaley</surname><given-names>JDW</given-names></name><name name-style="western"><surname>Dima</surname><given-names>B</given-names></name><name name-style="western"><surname>Dovana</surname><given-names>F</given-names></name><name name-style="western"><surname>Eichmeier</surname><given-names>A</given-names></name><name name-style="western"><surname>Esteve-Raventós</surname><given-names>F</given-names></name><name name-style="western"><surname>Fine</surname><given-names>M</given-names></name><name name-style="western"><surname>Ganzert</surname><given-names>L</given-names></name><name name-style="western"><surname>García</surname><given-names>D</given-names></name><name name-style="western"><surname>Torres-Garcia</surname><given-names>D</given-names></name><name name-style="western"><surname>Gené</surname><given-names>J</given-names></name><name name-style="western"><surname>Gutiérrez</surname><given-names>A</given-names></name><name name-style="western"><surname>Iglesias</surname><given-names>P</given-names></name><name name-style="western"><surname>Istel</surname><given-names>Ł</given-names></name><name name-style="western"><surname>Jangsantear</surname><given-names>P</given-names></name><name name-style="western"><surname>Jansen</surname><given-names>GM</given-names></name><name name-style="western"><surname>Jeppson</surname><given-names>M</given-names></name><name name-style="western"><surname>Karun</surname><given-names>NC</given-names></name><name name-style="western"><surname>Karich</surname><given-names>A</given-names></name><name name-style="western"><surname>Khamsuntorn</surname><given-names>P</given-names></name><name name-style="western"><surname>Kokkonen</surname><given-names>K</given-names></name><name name-style="western"><surname>Kolarík</surname><given-names>M</given-names></name><name name-style="western"><surname>Kubátová</surname><given-names>A</given-names></name><name name-style="western"><surname>Labuda</surname><given-names>R</given-names></name><name name-style="western"><surname>Lagashetti</surname><given-names>AC</given-names></name><name name-style="western"><surname>Lifshitz</surname><given-names>N</given-names></name><name name-style="western"><surname>Linde</surname><given-names>C</given-names></name><name name-style="western"><surname>Loizides</surname><given-names>M</given-names></name><name name-style="western"><surname>Luangsa-ard</surname><given-names>JJ</given-names></name><name name-style="western"><surname>Lueangjaroenkit</surname><given-names>P</given-names></name><name name-style="western"><surname>Mahadevakumar</surname><given-names>S</given-names></name><name name-style="western"><surname>Mahamedi</surname><given-names>AE</given-names></name><name name-style="western"><surname>Malloch</surname><given-names>DW</given-names></name><name name-style="western"><surname>Marincowitz</surname><given-names>S</given-names></name><name name-style="western"><surname>Mateos</surname><given-names>A</given-names></name><name name-style="western"><surname>Moreau</surname><given-names>P-A</given-names></name><name name-style="western"><surname>Miller</surname><given-names>AN</given-names></name><name name-style="western"><surname>Molia</surname><given-names>A</given-names></name><name name-style="western"><surname>Morte</surname><given-names>A</given-names></name><name name-style="western"><surname>Navarro-Ródenas</surname><given-names>A</given-names></name><name name-style="western"><surname>Nebesářová</surname><given-names>J</given-names></name><name name-style="western"><surname>Nigrone</surname><given-names>E</given-names></name><name name-style="western"><surname>Nuthan</surname><given-names>BR</given-names></name><name name-style="western"><surname>Oberlies</surname><given-names>NH</given-names></name><name name-style="western"><surname>Pepori</surname><given-names>AL</given-names></name><name name-style="western"><surname>Rämä</surname><given-names>T</given-names></name><name name-style="western"><surname>Rapley</surname><given-names>D</given-names></name><name name-style="western"><surname>Reschke</surname><given-names>K</given-names></name><name name-style="western"><surname>Robicheau</surname><given-names>BM</given-names></name><name name-style="western"><surname>Roets</surname><given-names>F</given-names></name><name name-style="western"><surname>Roux</surname><given-names>J</given-names></name><name name-style="western"><surname>Saavedra</surname><given-names>M</given-names></name><name name-style="western"><surname>Sakolrak</surname><given-names>B</given-names></name><name name-style="western"><surname>Santini</surname><given-names>A</given-names></name><name name-style="western"><surname>Ševčíková</surname><given-names>H</given-names></name><name name-style="western"><surname>Singh</surname><given-names>PN</given-names></name><name name-style="western"><surname>Singh</surname><given-names>SK</given-names></name><name name-style="western"><surname>Somrithipol</surname><given-names>S</given-names></name><name name-style="western"><surname>Spetik</surname><given-names>M</given-names></name><name name-style="western"><surname>Sridhar</surname><given-names>KR</given-names></name><name name-style="western"><surname>Starink-Willemse</surname><given-names>M</given-names></name><name name-style="western"><surname>Taylor</surname><given-names>VA</given-names></name><name name-style="western"><surname>van Iperen</surname><given-names>AL</given-names></name><name name-style="western"><surname>Vauras</surname><given-names>J</given-names></name><name name-style="western"><surname>Walker</surname><given-names>AK</given-names></name><name name-style="western"><surname>Wingfield</surname><given-names>BD</given-names></name><name name-style="western"><surname>Yarden</surname><given-names>O</given-names></name><name name-style="western"><surname>Cooke</surname><given-names>AW</given-names></name><name name-style="western"><surname>Manners</surname><given-names>AG</given-names></name><name name-style="western"><surname>Pegg</surname><given-names>KG</given-names></name><name name-style="western"><surname>Groenewald</surname><given-names>JZ</given-names></name></person-group> (<year>2022a</year>) <article-title>Fungal Planet description sheets: 1383–1435.</article-title><source>Persoonia</source><volume>48</volume>(<issue>1</issue>): <fpage>261</fpage>–<lpage>371</lpage>. <ext-link xlink:href="10.3767/persoonia.2022.48.08" ext-link-type="doi" xlink:type="simple">https://doi.org/10.3767/persoonia.2022.48.08</ext-link></mixed-citation></ref><ref id="B8"><mixed-citation xmlns:xlink="http://www.w3.org/1999/xlink" xlink:type="simple"><person-group><name name-style="western"><surname>Crous</surname><given-names>PW</given-names></name><name name-style="western"><surname>Begoude</surname><given-names>BAD</given-names></name><name name-style="western"><surname>Boers</surname><given-names>J</given-names></name><name name-style="western"><surname>Braun</surname><given-names>U</given-names></name><name name-style="western"><surname>Declercq</surname><given-names>B</given-names></name><name name-style="western"><surname>Dijksterhuis</surname><given-names>J</given-names></name><name name-style="western"><surname>Elliott</surname><given-names>TF</given-names></name><name name-style="western"><surname>Garay-Rodriguez</surname><given-names>GA</given-names></name><name name-style="western"><surname>Jurjević</surname><given-names>Ž</given-names></name><name name-style="western"><surname>Kruse</surname><given-names>J</given-names></name><name name-style="western"><surname>Linde</surname><given-names>CC</given-names></name><name name-style="western"><surname>Loyd</surname><given-names>A</given-names></name><name name-style="western"><surname>Mound</surname><given-names>L</given-names></name><name name-style="western"><surname>Osieck</surname><given-names>ER</given-names></name><name name-style="western"><surname>Rivera-Vargas</surname><given-names>LI</given-names></name><name name-style="western"><surname>Quimbita</surname><given-names>AM</given-names></name><name name-style="western"><surname>Rodas</surname><given-names>CA</given-names></name><name name-style="western"><surname>Roux</surname><given-names>J</given-names></name><name name-style="western"><surname>Schumacher</surname><given-names>RK</given-names></name><name name-style="western"><surname>Starink-Willemse</surname><given-names>M</given-names></name><name name-style="western"><surname>Thangavel</surname><given-names>R</given-names></name><name name-style="western"><surname>Trappe</surname><given-names>JM</given-names></name><name name-style="western"><surname>Van Iperen</surname><given-names>AL</given-names></name><name name-style="western"><surname>Van Steenwinkel</surname><given-names>C</given-names></name><name name-style="western"><surname>Wells</surname><given-names>A</given-names></name><name name-style="western"><surname>Wingfield</surname><given-names>MJ</given-names></name><name name-style="western"><surname>Yilmaz</surname><given-names>N</given-names></name><name name-style="western"><surname>Groenewald</surname><given-names>JZ</given-names></name></person-group> (<year>2022b</year>) <article-title>New and Interesting <tp:taxon-name><tp:taxon-name-part taxon-name-part-type="kingdom">Fungi</tp:taxon-name-part></tp:taxon-name>. 5.</article-title><source>Fungal Systematics and Evolution</source><volume>10</volume>: <fpage>19</fpage>–<lpage>90</lpage>. <ext-link xlink:href="10.3114/fuse.2022.10.02" ext-link-type="doi" xlink:type="simple">https://doi.org/10.3114/fuse.2022.10.02</ext-link></mixed-citation></ref><ref id="B9"><mixed-citation xmlns:xlink="http://www.w3.org/1999/xlink" xlink:type="simple"><person-group><name name-style="western"><surname>Crous</surname><given-names>PW</given-names></name><name name-style="western"><surname>Osieck</surname><given-names>ER</given-names></name><name name-style="western"><surname>Shivas</surname><given-names>RG</given-names></name><name name-style="western"><surname>Tan</surname><given-names>YP</given-names></name><name name-style="western"><surname>Bishop-Hurley</surname><given-names>SL</given-names></name><name name-style="western"><surname>Esteve-Raventós</surname><given-names>F</given-names></name><name name-style="western"><surname>Larsson</surname><given-names>E</given-names></name><name name-style="western"><surname>Luangsa-ard</surname><given-names>JJ</given-names></name><name name-style="western"><surname>Pancorbo</surname><given-names>F</given-names></name><name name-style="western"><surname>Balashov</surname><given-names>S</given-names></name><name name-style="western"><surname>Baseia</surname><given-names>IG</given-names></name><name name-style="western"><surname>Boekhout</surname><given-names>T</given-names></name><name name-style="western"><surname>Chandranayaka</surname><given-names>S</given-names></name><name name-style="western"><surname>Cowan</surname><given-names>DA</given-names></name><name name-style="western"><surname>Cruz</surname><given-names>RHSF</given-names></name><name name-style="western"><surname>Czachura</surname><given-names>P</given-names></name><name name-style="western"><surname>De la Peña-Lastra</surname><given-names>S</given-names></name><name name-style="western"><surname>Dovana</surname><given-names>F</given-names></name><name name-style="western"><surname>Drury</surname><given-names>B</given-names></name><name name-style="western"><surname>Fell</surname><given-names>J</given-names></name><name name-style="western"><surname>Flakus</surname><given-names>A</given-names></name><name name-style="western"><surname>Fotedar</surname><given-names>R</given-names></name><name name-style="western"><surname>Jurjević</surname><given-names>Ž</given-names></name><name name-style="western"><surname>Kolecka</surname><given-names>A</given-names></name><name name-style="western"><surname>Mack</surname><given-names>J</given-names></name><name name-style="western"><surname>Maggs-Kölling</surname><given-names>G</given-names></name><name name-style="western"><surname>Mahadevakumar</surname><given-names>S</given-names></name><name name-style="western"><surname>Mateos</surname><given-names>A</given-names></name><name name-style="western"><surname>Mongkolsamrit</surname><given-names>S</given-names></name><name name-style="western"><surname>Noisripoom</surname><given-names>W</given-names></name><name name-style="western"><surname>Plaza</surname><given-names>M</given-names></name><name name-style="western"><surname>Overy</surname><given-names>DP</given-names></name><name name-style="western"><surname>Piątek</surname><given-names>M</given-names></name><name name-style="western"><surname>Sandoval-Denis</surname><given-names>M</given-names></name><name name-style="western"><surname>Vauras</surname><given-names>J</given-names></name><name name-style="western"><surname>Wingfield</surname><given-names>MJ</given-names></name><name name-style="western"><surname>Abell</surname><given-names>SE</given-names></name><name name-style="western"><surname>Ahmadpour</surname><given-names>A</given-names></name><name name-style="western"><surname>Akulov</surname><given-names>A</given-names></name><name name-style="western"><surname>Alavi</surname><given-names>F</given-names></name><name name-style="western"><surname>Alavi</surname><given-names>Z</given-names></name><name name-style="western"><surname>Altés</surname><given-names>A</given-names></name><name name-style="western"><surname>Alvarado</surname><given-names>P</given-names></name><name name-style="western"><surname>Anand</surname><given-names>G</given-names></name><name name-style="western"><surname>Ashtekar</surname><given-names>N</given-names></name><name name-style="western"><surname>Assyov</surname><given-names>B</given-names></name><name name-style="western"><surname>Banc-Prandi</surname><given-names>G</given-names></name><name name-style="western"><surname>Barbosa</surname><given-names>KD</given-names></name><name name-style="western"><surname>Barreto</surname><given-names>GG</given-names></name><name name-style="western"><surname>Bellanger</surname><given-names>JM</given-names></name><name name-style="western"><surname>Bezerra</surname><given-names>JL</given-names></name><name name-style="western"><surname>Bhat</surname><given-names>DJ</given-names></name><name name-style="western"><surname>Bilański</surname><given-names>P</given-names></name><name name-style="western"><surname>Bose</surname><given-names>T</given-names></name><name name-style="western"><surname>Bozok</surname><given-names>F</given-names></name><name name-style="western"><surname>Chaves</surname><given-names>J</given-names></name><name name-style="western"><surname>Costa-Rezende</surname><given-names>DH</given-names></name><name name-style="western"><surname>Danteswari</surname><given-names>C</given-names></name><name name-style="western"><surname>Darmostuk</surname><given-names>V</given-names></name><name name-style="western"><surname>Delgado</surname><given-names>G</given-names></name><name name-style="western"><surname>Denman</surname><given-names>S</given-names></name><name name-style="western"><surname>Eichmeier</surname><given-names>A</given-names></name><name name-style="western"><surname>Etayo</surname><given-names>J</given-names></name><name name-style="western"><surname>Eyssartier</surname><given-names>G</given-names></name><name name-style="western"><surname>Faulwetter</surname><given-names>S</given-names></name><name name-style="western"><surname>Ganga</surname><given-names>KGG</given-names></name><name name-style="western"><surname>Ghosta</surname><given-names>Y</given-names></name><name name-style="western"><surname>Goh</surname><given-names>J</given-names></name><name name-style="western"><surname>Góis</surname><given-names>JS</given-names></name><name name-style="western"><surname>Gramaje</surname><given-names>D</given-names></name><name name-style="western"><surname>Granit</surname><given-names>L</given-names></name><name name-style="western"><surname>Groenewald</surname><given-names>M</given-names></name><name name-style="western"><surname>Gulden</surname><given-names>G</given-names></name><name name-style="western"><surname>Gusmão</surname><given-names>LFP</given-names></name><name name-style="western"><surname>Hammerbacher</surname><given-names>A</given-names></name><name name-style="western"><surname>Heidarian</surname><given-names>Z</given-names></name><name name-style="western"><surname>Hywel-Jones</surname><given-names>N</given-names></name><name name-style="western"><surname>Jankowiak</surname><given-names>R</given-names></name><name name-style="western"><surname>Kaliyaperumal</surname><given-names>M</given-names></name><name name-style="western"><surname>Kaygusuz</surname><given-names>O</given-names></name><name name-style="western"><surname>Kezo</surname><given-names>K</given-names></name><name name-style="western"><surname>Khonsanit</surname><given-names>A</given-names></name><name name-style="western"><surname>Kumar</surname><given-names>S</given-names></name><name name-style="western"><surname>Kuo</surname><given-names>CH</given-names></name><name name-style="western"><surname>Læssøe</surname><given-names>T</given-names></name><name name-style="western"><surname>Latha</surname><given-names>KPD</given-names></name><name name-style="western"><surname>Loizides</surname><given-names>M</given-names></name><name name-style="western"><surname>Luo</surname><given-names>SM</given-names></name><name name-style="western"><surname>Maciá-Vicente</surname><given-names>JG</given-names></name><name name-style="western"><surname>Manimohan</surname><given-names>P</given-names></name><name name-style="western"><surname>Marbach</surname><given-names>PAS</given-names></name><name name-style="western"><surname>Marinho</surname><given-names>P</given-names></name><name name-style="western"><surname>Marney</surname><given-names>TS</given-names></name><name name-style="western"><surname>Marques</surname><given-names>G</given-names></name><name name-style="western"><surname>Martín</surname><given-names>MP</given-names></name><name name-style="western"><surname>Miller</surname><given-names>AN</given-names></name><name name-style="western"><surname>Mondello</surname><given-names>F</given-names></name><name name-style="western"><surname>Moreno</surname><given-names>G</given-names></name><name name-style="western"><surname>Mufeeda</surname><given-names>KT</given-names></name><name name-style="western"><surname>Mun</surname><given-names>HY</given-names></name><name name-style="western"><surname>Nau</surname><given-names>T</given-names></name><name name-style="western"><surname>Nkomo</surname><given-names>T</given-names></name><name name-style="western"><surname>Okrasińska</surname><given-names>A</given-names></name><name name-style="western"><surname>Oliveira</surname><given-names>JPAF</given-names></name><name name-style="western"><surname>Oliveira</surname><given-names>RL</given-names></name><name name-style="western"><surname>Ortiz</surname><given-names>DA</given-names></name><name name-style="western"><surname>Pawłowska</surname><given-names>J</given-names></name><name name-style="western"><surname>Pérez-De-Gregorio</surname><given-names>MÀ</given-names></name><name name-style="western"><surname>Podile</surname><given-names>AR</given-names></name><name name-style="western"><surname>Portugal</surname><given-names>A</given-names></name><name name-style="western"><surname>Privitera</surname><given-names>N</given-names></name><name name-style="western"><surname>Rajeshkumar</surname><given-names>KC</given-names></name><name name-style="western"><surname>Rauf</surname><given-names>I</given-names></name><name name-style="western"><surname>Rian</surname><given-names>B</given-names></name><name name-style="western"><surname>Rigueiro-Rodríguez</surname><given-names>A</given-names></name><name name-style="western"><surname>Rivas-Torres</surname><given-names>GF</given-names></name><name name-style="western"><surname>Rodriguez-Flakus</surname><given-names>P</given-names></name><name name-style="western"><surname>Romero-Gordillo</surname><given-names>M</given-names></name><name name-style="western"><surname>Saar</surname><given-names>I</given-names></name><name name-style="western"><surname>Saba</surname><given-names>M</given-names></name><name name-style="western"><surname>Santos</surname><given-names>CD</given-names></name><name name-style="western"><surname>Sarma</surname><given-names>PVSRN</given-names></name><name name-style="western"><surname>Siquier</surname><given-names>JL</given-names></name><name name-style="western"><surname>Sleiman</surname><given-names>S</given-names></name><name name-style="western"><surname>Spetik</surname><given-names>M</given-names></name><name name-style="western"><surname>Sridhar</surname><given-names>KR</given-names></name><name name-style="western"><surname>Stryjak-Bogacka</surname><given-names>M</given-names></name><name name-style="western"><surname>Szczepańska</surname><given-names>K</given-names></name><name name-style="western"><surname>Taşkın</surname><given-names>H</given-names></name><name name-style="western"><surname>Tennakoon</surname><given-names>DS</given-names></name><name name-style="western"><surname>Thanakitpipattana</surname><given-names>D</given-names></name><name name-style="western"><surname>Trovão</surname><given-names>J</given-names></name><name name-style="western"><surname>Türkekul</surname><given-names>İ</given-names></name><name name-style="western"><surname>van Iperen</surname><given-names>AL</given-names></name><name name-style="western"><surname>van ’t Hof</surname><given-names>P</given-names></name><name name-style="western"><surname>Vasquez</surname><given-names>G</given-names></name><name name-style="western"><surname>Visagie</surname><given-names>CM</given-names></name><name name-style="western"><surname>Wingfield</surname><given-names>BD</given-names></name><name name-style="western"><surname>Wong</surname><given-names>PTW</given-names></name><name name-style="western"><surname>Yang</surname><given-names>WX</given-names></name><name name-style="western"><surname>Yarar</surname><given-names>M</given-names></name><name name-style="western"><surname>Yarden</surname><given-names>O</given-names></name><name name-style="western"><surname>Yilmaz</surname><given-names>N</given-names></name><name name-style="western"><surname>Zhang</surname><given-names>N</given-names></name><name name-style="western"><surname>Zhu</surname><given-names>YN</given-names></name><name name-style="western"><surname>Groenewald</surname><given-names>JZ</given-names></name></person-group> (<year>2023</year>) <article-title>Fungal Planet description sheets: 1478–1549.</article-title><source>Persoonia</source><volume>50</volume>(<issue>1</issue>): <fpage>158</fpage>–<lpage>310</lpage>. <ext-link xlink:href="10.3767/persoonia.2023.50.05" ext-link-type="doi" xlink:type="simple">https://doi.org/10.3767/persoonia.2023.50.05</ext-link></mixed-citation></ref><ref id="B5"><mixed-citation xmlns:xlink="http://www.w3.org/1999/xlink" xlink:type="simple"><person-group><name name-style="western"><surname>Crous</surname><given-names>PW</given-names></name></person-group> (<year>2025</year>) <article-title>Fungal Planet description sheets: 1799–1800.</article-title><source>Persoonia</source><volume>54</volume>: <fpage>385</fpage>–<lpage>389</lpage>. <ext-link xlink:href="10.3114/persoonia.2025.54.10" ext-link-type="doi" xlink:type="simple">https://doi.org/10.3114/persoonia.2025.54.10</ext-link></mixed-citation></ref></ref-list></tp:taxon-treatment>
