# Supplementary material for: ﻿Morphological and phylogenetic analyses reveal two new species of Niesslia (Niessliaceae, Hypocreales) from China
Source: MycoKeys. 2026 Jan 9;127:73–87. doi: 10.3897/mycokeys.127.175675 (PMC12811755; doi:10.3897/mycokeys.127.175675)
Supplement: XML Treatment for Niesslia shanxiensis [file mycokeys.127.175675-treatment2.xml]

<!DOCTYPE tp:taxon-treatment
  PUBLIC "-//TaxonX//DTD Taxonomic Treatment Publishing DTD v0 20100105//EN" "tax-treatment-NSO.dtd">
<tp:taxon-treatment xmlns:tp="http://www.plazi.org/taxpub"><tp:treatment-meta><kwd-group><label>Taxon classification</label><kwd>
                <named-content content-type="kingdom">Fungi</named-content>
              </kwd><kwd>
                <named-content content-type="order">Hypocreales</named-content>
              </kwd><kwd>
                <named-content content-type="family">Niessliaceae</named-content>
              </kwd></kwd-group><mixed-citation publication-type="journal"><person-group><name><surname>Tian</surname><given-names>Xin</given-names></name><name><surname>Zhang</surname><given-names>Ming-Yi</given-names></name><name><surname>Hou</surname><given-names>Jian-Gan</given-names></name><name><surname>Wu</surname><given-names>Yun-Jie</given-names></name><name><surname>Zhang</surname><given-names>Zhi-Yuan</given-names></name></person-group><article-title>﻿Morphological and phylogenetic analyses reveal two new species of <italic><tp:taxon-name><tp:taxon-name-part taxon-name-part-type="genus" reg="Niesslia">Niesslia</tp:taxon-name-part></tp:taxon-name></italic> (<tp:taxon-name><tp:taxon-name-part taxon-name-part-type="family">Niessliaceae</tp:taxon-name-part></tp:taxon-name>, <tp:taxon-name><tp:taxon-name-part taxon-name-part-type="order">Hypocreales</tp:taxon-name-part></tp:taxon-name>) from China</article-title><source>MycoKeys</source><day>09</day><month>01</month><year>2026</year><volume>127</volume><fpage>73</fpage><lpage>87</lpage><pub-id pub-id-type="doi">10.3897/mycokeys.127.175675</pub-id></mixed-citation></tp:treatment-meta><tp:nomenclature><label>﻿</label><tp:taxon-name><object-id xmlns:xlink="http://www.w3.org/1999/xlink" content-type="arpha" xlink:type="simple">DF669341-9595-5D47-86E2-66981F18AED2</object-id>
              <tp:taxon-name-part taxon-name-part-type="genus" reg="Niesslia">Niesslia</tp:taxon-name-part>
              <tp:taxon-name-part taxon-name-part-type="species" reg="shanxiensis">shanxiensis</tp:taxon-name-part>
              <object-id xmlns:xlink="http://www.w3.org/1999/xlink" content-type="mycobank" xlink:type="simple">MB860791</object-id>
            </tp:taxon-name><tp:taxon-authority>Ming.Y. Zhang &amp; Zhi.Y. Zhang</tp:taxon-authority><tp:taxon-status xmlns:xlink="http://www.w3.org/1999/xlink" xlink:type="simple">sp. nov.</tp:taxon-status><xref ref-type="fig" rid="F3">Fig. 3.</xref></tp:nomenclature><tp:treatment-sec sec-type="material" id="SECID0EOQDI"><title>Type.</title><p>China • Shanxi, Taiyuan, Taiyuan Zoo <named-content xmlns:xlink="http://www.w3.org/1999/xlink" content-type="dwc:verbatimCoordinates" xlink:type="simple"><named-content content-type="geo-json" specific-use="{&#34;type&#34;:&#34;Point&#34;,&#34;coordinates&#34;:[112.580000,37.910000]}" id="NCID0EXQDI" xlink:type="simple">37.91°N, 112.58°E</named-content></named-content>, soil, 17 May 2025, Zhi-Yuan Zhang (holotype <abbrev xmlns:xlink="http://www.w3.org/1999/xlink" xlink:title="Fungarium, Institute of Microbiology" id="ABBRID0E3QDI" xlink:type="simple">HMAS</abbrev> 354202, dried culture; culture ex-type <named-content xmlns:xlink="http://www.w3.org/1999/xlink" content-type="dwc:institutional_code" xlink:title="China General Microbiological Culture Collection Center" xlink:href="http://grbio.org/institution/china-general-microbiological-culture-collection-center-chinese-academy-sciences" xlink:type="simple">CGMCC</named-content> 3.29402, <italic>ibid</italic>., ZY 25.004).</p><fig id="F3" position="float" orientation="portrait"><object-id xmlns:xlink="http://www.w3.org/1999/xlink" content-type="doi" xlink:type="simple">10.3897/mycokeys.127.175675.figure3</object-id><object-id xmlns:xlink="http://www.w3.org/1999/xlink" content-type="arpha" xlink:type="simple">5B4E0DD8-4439-51C9-B1FF-C96D8EA622D4</object-id><label>Figure 3.</label><caption><p><italic><tp:taxon-name><tp:taxon-name-part taxon-name-part-type="genus" reg="Niesslia">Niesslia</tp:taxon-name-part> <tp:taxon-name-part taxon-name-part-type="species" reg="shanxiensis">shanxiensis</tp:taxon-name-part></tp:taxon-name></italic> (from holotype <abbrev xmlns:xlink="http://www.w3.org/1999/xlink" xlink:title="Fungarium, Institute of Microbiology" id="ABBRID0EZRDI" xlink:type="simple">HMAS</abbrev> 354202). <bold>a, b.</bold> Upper and reverse views of cultures on <abbrev xmlns:xlink="http://www.w3.org/1999/xlink" xlink:title="potato dextrose agar" id="ABBRID0E6RDI" xlink:type="simple">PDA</abbrev> and <abbrev xmlns:xlink="http://www.w3.org/1999/xlink" xlink:title="oatmeal agar" id="ABBRID0EDSDI" xlink:type="simple">OA</abbrev> after 14 days at 25 °C; <bold>c.</bold> Upper view of culture on <abbrev xmlns:xlink="http://www.w3.org/1999/xlink" xlink:title="synthetic nutrient-poor agar" id="ABBRID0EJSDI" xlink:type="simple">SNA</abbrev> after 14 days at 25 °C; <bold>d–h.</bold> Conidiophores and conidia; <bold>i, j.</bold> Chlamydospores. Scale bars: 10 μm (<bold>d–i</bold>); 20 μm (<bold>j</bold>).</p></caption><graphic xmlns:xlink="http://www.w3.org/1999/xlink" xlink:href="mycokeys-127-073-g003.jpg" position="float" orientation="portrait" xlink:type="simple" id="oo_1508795.jpg"><uri content-type="original_file" xlink:type="simple">https://binary.pensoft.net/fig/1508795</uri></graphic></fig></tp:treatment-sec><tp:treatment-sec sec-type="etymology" id="SECID0E1SDI"><title>Etymology.</title><p>The epithet refers to the type location.</p></tp:treatment-sec><tp:treatment-sec sec-type="description" id="SECID0E6SDI"><title>Description.</title><p><bold><italic>Culture characteristics</italic></bold> (14 days at 25 °C): Colony on <abbrev xmlns:xlink="http://www.w3.org/1999/xlink" xlink:title="potato dextrose agar" id="ABBRID0EKTDI" xlink:type="simple">PDA</abbrev> reaching 15–17 mm diam. powdery, have a circle of black wheel, grey to white from centre to margin, margin entire, reverse similarly coloured. Colony on <abbrev xmlns:xlink="http://www.w3.org/1999/xlink" xlink:title="oatmeal agar" id="ABBRID0EOTDI" xlink:type="simple">OA</abbrev> reaching 34–35 mm diam. felted, drab to white from centre to margin, margin entire, reverse similarly coloured. No growth of observed on <abbrev xmlns:xlink="http://www.w3.org/1999/xlink" xlink:title="synthetic nutrient-poor agar" id="ABBRID0ESTDI" xlink:type="simple">SNA</abbrev>.</p><p><bold><italic>Mycelium</italic></bold> consisting of hyaline, smooth-walled, branched, septate, 1–3 μm diam. hyphae. Sporulation abundant, phalacrogenous, with conidia adhering in slimy droplets, often coalescing. <bold><italic>Phialides</italic></bold> consisting of a thick-walled, 0.5–1.5 μm wide basal portion, extending into an elongate, slightly widened part up to 1.5–2 μm diam., total length 36–49 μm. <bold><italic>Conidia</italic></bold> adhering in slimy heads, aseptate, hyaline, smooth- and thin-walled, cylindrical with rounded ends, 2.5–5 × 1–2 μm (av. 3.6 × 1.4 μm, n = 30). <bold><italic>Chlamydospores</italic></bold> abundant, brown, smooth- and thin-walled, botryoidal, subglobose to globose, 11–16 μm. <bold><italic>Sexual morph</italic></bold> not observed.</p></tp:treatment-sec><tp:treatment-sec sec-type="distribution" id="SECID0EJUDI"><title>Geographical distribution.</title><p>Shanxi Province, China.</p></tp:treatment-sec><tp:treatment-sec sec-type="material" id="SECID0EOUDI"><title>Additional material examined.</title><p>China • Shanxi, Taiyuan, Yingze Park <named-content xmlns:xlink="http://www.w3.org/1999/xlink" content-type="dwc:verbatimCoordinates" xlink:type="simple"><named-content content-type="geo-json" specific-use="{&#34;type&#34;:&#34;Point&#34;,&#34;coordinates&#34;:[112.560000,37.850000]}" id="NCID0EXUDI" xlink:type="simple">37.85°N, 112.56°E</named-content></named-content>, soil, 17 May 2025, Zhi-Yuan Zhang, ZY 25.005. • Shanxi, Taiyuan, Taiyuan Zoo <named-content xmlns:xlink="http://www.w3.org/1999/xlink" content-type="dwc:verbatimCoordinates" xlink:type="simple"><named-content content-type="geo-json" specific-use="{&#34;type&#34;:&#34;Point&#34;,&#34;coordinates&#34;:[112.590000,37.910000]}" id="NCID0E6UDI" xlink:type="simple">37.91°N, 112.59°E</named-content></named-content>, soil, 17 May 2025, Zhi-Yuan Zhang, ZY 25.006.</p></tp:treatment-sec><tp:treatment-sec sec-type="notes" id="SECID0EEVDI"><title>Notes.</title><p>Phylogenetic trees showed that three new isolates (ZY 25.004–25.006) clustered in a single subclade with high support (100/1, Fig. <xref ref-type="fig" rid="F1">1</xref>). Morphologically, <italic><tp:taxon-name><tp:taxon-name-part taxon-name-part-type="genus" reg="Niesslia">Niesslia</tp:taxon-name-part> <tp:taxon-name-part taxon-name-part-type="species" reg="shanxiensis">shanxiensis</tp:taxon-name-part></tp:taxon-name></italic> share the presence of chlamydospores with <italic><tp:taxon-name><tp:taxon-name-part taxon-name-part-type="genus" reg="Niesslia">N.</tp:taxon-name-part> <tp:taxon-name-part taxon-name-part-type="species" reg="aeruginosa">aeruginosa</tp:taxon-name-part></tp:taxon-name></italic> and <italic><tp:taxon-name><tp:taxon-name-part taxon-name-part-type="genus" reg="Niesslia">N.</tp:taxon-name-part> <tp:taxon-name-part taxon-name-part-type="species" reg="loricata">loricata</tp:taxon-name-part></tp:taxon-name></italic>. However, <italic><tp:taxon-name><tp:taxon-name-part taxon-name-part-type="genus" reg="Niesslia">N.</tp:taxon-name-part> <tp:taxon-name-part taxon-name-part-type="species" reg="shanxiensis">shanxiensis</tp:taxon-name-part></tp:taxon-name></italic> differs from <italic><tp:taxon-name><tp:taxon-name-part taxon-name-part-type="genus" reg="Niesslia">N.</tp:taxon-name-part> <tp:taxon-name-part taxon-name-part-type="species" reg="aeruginosa">aeruginosa</tp:taxon-name-part></tp:taxon-name></italic> in producing shorter phialides (36–49 μm vs. 40–65 μm) and larger chlamydospores (11–16 μm vs. 4.5–6 μm) (<xref ref-type="bibr" rid="B15">Gams et al. 2019</xref>). Additionally, <italic><tp:taxon-name><tp:taxon-name-part taxon-name-part-type="genus" reg="Niesslia">N.</tp:taxon-name-part> <tp:taxon-name-part taxon-name-part-type="species" reg="shanxiensis">shanxiensis</tp:taxon-name-part></tp:taxon-name></italic> differs from <italic><tp:taxon-name><tp:taxon-name-part taxon-name-part-type="genus" reg="Niesslia">N.</tp:taxon-name-part> <tp:taxon-name-part taxon-name-part-type="species" reg="loricata">loricata</tp:taxon-name-part></tp:taxon-name></italic> by its cylindrical conidia and larger chlamydospores (11–16 μm in <italic><tp:taxon-name><tp:taxon-name-part taxon-name-part-type="genus" reg="Niesslia">N.</tp:taxon-name-part> <tp:taxon-name-part taxon-name-part-type="species" reg="shanxiensis">shanxiensis</tp:taxon-name-part></tp:taxon-name></italic> vs. 4.5–5.5 μm in <italic><tp:taxon-name><tp:taxon-name-part taxon-name-part-type="genus" reg="Niesslia">N.</tp:taxon-name-part> <tp:taxon-name-part taxon-name-part-type="species" reg="loricata">loricata</tp:taxon-name-part></tp:taxon-name></italic>) (<xref ref-type="bibr" rid="B14">Gams 1971</xref>; <xref ref-type="bibr" rid="B15">Gams et al. 2019</xref>). Phylogenetically, <italic><tp:taxon-name><tp:taxon-name-part taxon-name-part-type="genus" reg="Niesslia">N.</tp:taxon-name-part> <tp:taxon-name-part taxon-name-part-type="species" reg="shanxiensis">shanxiensis</tp:taxon-name-part></tp:taxon-name></italic> is related to <italic><tp:taxon-name><tp:taxon-name-part taxon-name-part-type="genus" reg="Niesslia">N.</tp:taxon-name-part> <tp:taxon-name-part taxon-name-part-type="species" reg="artocarpi">artocarpi</tp:taxon-name-part></tp:taxon-name></italic> (Fig. <xref ref-type="fig" rid="F1">1</xref>). However, <italic><tp:taxon-name><tp:taxon-name-part taxon-name-part-type="genus" reg="Niesslia">N.</tp:taxon-name-part> <tp:taxon-name-part taxon-name-part-type="species" reg="shanxiensis">shanxiensis</tp:taxon-name-part></tp:taxon-name></italic> can be distinguished from <italic><tp:taxon-name><tp:taxon-name-part taxon-name-part-type="genus" reg="Niesslia">N.</tp:taxon-name-part> <tp:taxon-name-part taxon-name-part-type="species" reg="artocarpi">artocarpi</tp:taxon-name-part></tp:taxon-name></italic> by the shape and size of its conidia (cylindrical, 2.5–5 × 1–2 μm in <italic><tp:taxon-name><tp:taxon-name-part taxon-name-part-type="genus" reg="Niesslia">N.</tp:taxon-name-part> <tp:taxon-name-part taxon-name-part-type="species" reg="shanxiensis">shanxiensis</tp:taxon-name-part></tp:taxon-name></italic> vs. short-ellipsoidal, 2.2–3 × 1.3–1.5 μm in <italic><tp:taxon-name><tp:taxon-name-part taxon-name-part-type="genus" reg="Niesslia">N.</tp:taxon-name-part> <tp:taxon-name-part taxon-name-part-type="species" reg="artocarpi">artocarpi</tp:taxon-name-part></tp:taxon-name></italic>) and by the presence of chlamydospores (<xref ref-type="bibr" rid="B15">Gams et al. 2019</xref>). In addition, based on a pairwise comparison of <abbrev xmlns:xlink="http://www.w3.org/1999/xlink" xlink:title="internal transcribed spacer region" id="ABBRID0EH2DI" xlink:type="simple">ITS</abbrev>, <abbrev xmlns:xlink="http://www.w3.org/1999/xlink" xlink:title="large nuclear ribosomal subunit rDNA" id="ABBRID0EL2DI" xlink:type="simple">LSU</abbrev>, <italic><abbrev xmlns:xlink="http://www.w3.org/1999/xlink" xlink:title="translation elongation factor 1-α" id="ABBRID0EQ2DI" xlink:type="simple">TEF1</abbrev></italic>, <italic><abbrev xmlns:xlink="http://www.w3.org/1999/xlink" xlink:title="partial β-tubulin 2" id="ABBRID0EV2DI" xlink:type="simple">TUB</abbrev></italic> and <italic><abbrev xmlns:xlink="http://www.w3.org/1999/xlink" xlink:title="partial γ-actin" id="ABBRID0E12DI" xlink:type="simple">ACT</abbrev></italic>, <italic><tp:taxon-name><tp:taxon-name-part taxon-name-part-type="genus" reg="Niesslia">N.</tp:taxon-name-part> <tp:taxon-name-part taxon-name-part-type="species" reg="shanxiensis">shanxiensis</tp:taxon-name-part></tp:taxon-name></italic> (ex-type ZY 25.003) differs from <italic><tp:taxon-name><tp:taxon-name-part taxon-name-part-type="genus" reg="Niesslia">N.</tp:taxon-name-part> <tp:taxon-name-part taxon-name-part-type="species" reg="artocarpi">artocarpi</tp:taxon-name-part></tp:taxon-name></italic> (ex-type CBS 582.73) by 11.5% (69/609, 29 gaps) in the <abbrev xmlns:xlink="http://www.w3.org/1999/xlink" xlink:title="internal transcribed spacer region" id="ABBRID0EU3DI" xlink:type="simple">ITS</abbrev>, 2.5% (22/847, three gaps) in the <abbrev xmlns:xlink="http://www.w3.org/1999/xlink" xlink:title="large nuclear ribosomal subunit rDNA" id="ABBRID0EY3DI" xlink:type="simple">LSU</abbrev>, 4.5% (19/416, no gap) in the <italic><abbrev xmlns:xlink="http://www.w3.org/1999/xlink" xlink:title="translation elongation factor 1-α" id="ABBRID0E43DI" xlink:type="simple">TEF1</abbrev></italic>, 20.2% (83/410, 27 gaps) in the <italic><abbrev xmlns:xlink="http://www.w3.org/1999/xlink" xlink:title="partial β-tubulin 2" id="ABBRID0EC4DI" xlink:type="simple">TUB</abbrev></italic> and 27.5% (79/287, 23 gaps) in the <italic><abbrev xmlns:xlink="http://www.w3.org/1999/xlink" xlink:title="partial γ-actin" id="ABBRID0EH4DI" xlink:type="simple">ACT</abbrev></italic>.</p></tp:treatment-sec><tp:treatment-sec><!--Section generated to contain objects referenced in tp:taxon-treatment.--><fig id="F1" position="float" orientation="portrait"><object-id xmlns:xlink="http://www.w3.org/1999/xlink" content-type="doi" xlink:type="simple">10.3897/mycokeys.127.175675.figure1</object-id><object-id xmlns:xlink="http://www.w3.org/1999/xlink" content-type="arpha" xlink:type="simple">91CD30C6-25D6-5040-B244-01363DA86BCE</object-id><label>Figure 1.</label><caption><p>Phylogenetic tree inferred from a Maximum Likelihood analysis, based on a concatenated alignment of <abbrev xmlns:xlink="http://www.w3.org/1999/xlink" xlink:title="internal transcribed spacer region" id="ABBRID0EDYCI" xlink:type="simple">ITS</abbrev>, <abbrev xmlns:xlink="http://www.w3.org/1999/xlink" xlink:title="large nuclear ribosomal subunit rDNA" id="ABBRID0EHYCI" xlink:type="simple">LSU</abbrev>, <italic><abbrev xmlns:xlink="http://www.w3.org/1999/xlink" xlink:title="translation elongation factor 1-α" id="ABBRID0EMYCI" xlink:type="simple">TEF1</abbrev></italic>, <italic><abbrev xmlns:xlink="http://www.w3.org/1999/xlink" xlink:title="partial β-tubulin 2" id="ABBRID0ERYCI" xlink:type="simple">TUB</abbrev></italic> and <italic><abbrev xmlns:xlink="http://www.w3.org/1999/xlink" xlink:title="partial γ-actin" id="ABBRID0EWYCI" xlink:type="simple">ACT</abbrev></italic> sequences from 79 isolates representing <italic><tp:taxon-name><tp:taxon-name-part taxon-name-part-type="genus" reg="Niesslia">Niesslia</tp:taxon-name-part></tp:taxon-name></italic> and outgroup taxa. Numbers at branches indicate support values (IQ-TREE-BS/BI-PP) above 70%/0.90. The new species are printed in blue bold. Strains with a type status are indicated with “T”. The tree is rooted to <italic><tp:taxon-name><tp:taxon-name-part taxon-name-part-type="genus" reg="Microascus">Microascus</tp:taxon-name-part> <tp:taxon-name-part taxon-name-part-type="species" reg="trigonosporus">trigonosporus</tp:taxon-name-part></tp:taxon-name></italic> (CBS 218.31). The scale bar represents the expected number of changes per site.</p></caption><graphic xmlns:xlink="http://www.w3.org/1999/xlink" xlink:href="mycokeys-127-073-g001.jpg" position="float" orientation="portrait" xlink:type="simple" id="oo_1508793.jpg"><uri content-type="original_file" xlink:type="simple">https://binary.pensoft.net/fig/1508793</uri></graphic></fig></tp:treatment-sec><ref-list><ref id="B15"><mixed-citation xmlns:xlink="http://www.w3.org/1999/xlink" xlink:type="simple"><person-group><name name-style="western"><surname>Gams</surname><given-names>W</given-names></name><name name-style="western"><surname>Stielow</surname><given-names>B</given-names></name><name name-style="western"><surname>Gräfenhan</surname><given-names>T</given-names></name><name name-style="western"><surname>Schroers</surname><given-names>HJ</given-names></name></person-group> (<year>2019</year>) <article-title>The ascomycete genus <italic><tp:taxon-name><tp:taxon-name-part taxon-name-part-type="genus">Niesslia</tp:taxon-name-part></tp:taxon-name></italic> and associated monocillium-like anamorphs.</article-title><source>Mycological Progress</source><volume>18</volume>(<issue>1–2</issue>): <fpage>5</fpage>–<lpage>76</lpage>. <ext-link xlink:href="10.1007/s11557-018-1459-5" ext-link-type="doi" xlink:type="simple">https://doi.org/10.1007/s11557-018-1459-5</ext-link></mixed-citation></ref><ref id="B14"><mixed-citation xmlns:xlink="http://www.w3.org/1999/xlink" xlink:type="simple"><person-group><name name-style="western"><surname>Gams</surname><given-names>W</given-names></name></person-group> (<year>1971</year>) <italic><tp:taxon-name><tp:taxon-name-part taxon-name-part-type="genus">Cephalosporium</tp:taxon-name-part></tp:taxon-name></italic>-artige Schimmelpilze (<tp:taxon-name><tp:taxon-name-part taxon-name-part-type="above-genus">Hyphomycetes</tp:taxon-name-part></tp:taxon-name>). G. Fischer, Stuttgart.</mixed-citation></ref></ref-list></tp:taxon-treatment>
